# Supplementary material for: Respiratory symptoms and use of dust-control measures in New Zealand construction workers – A cross-sectional study
Source: PLoS One. 2022 Apr 7;17(4):e0266668. doi: 10.1371/journal.pone.0266668 (PMC8989237; doi:10.1371/journal.pone.0266668)
Supplement: S1 File — (XLSX) [file pone.0266668.s005.xlsx]

## Sheet: Sheet1
JTCODEBAS	eth	age	currentsmk	EMPDUR	tradenum	wetcutNA	dustextNA	RPEuse	wheezewhis12mnths	attackSOB12mnths	attackasthma12mnths	asthmadiag	asthmaMEDS	ECRHSASTH	coughdaily	coughfreqDI	coughmrethn3mnths2yrs	coughphlegm	phlegmfreqDI	plgmmrethn3mnths2yrs	EMPTERTSALL	JTCODEBASEXMISC	emtertsexmisc	wetextCOMB
Reference Workers	2	19.6824	Current smoker	.	0	.	.	.	0	0	0	0	0	0	0	0	0	0	0	0	0	0	0	.
Reference Workers	3	19.8658	Non-smoker	.	0	.	.	.	1	1	0	1	1	1	0	0	0	0	1	0	0	0	0	.
Reference Workers	2	19.0856	Current smoker	.	0	.	.	.	0	0	0	0	0	0	0	0	0	0	0	0	0	0	0	.
Reference Workers	3	35.0938	Non-smoker	.	0	.	.	.	1	0	0	0	0	0	1	1	1	1	1	1	0	0	0	.
Reference Workers	3	62.4257	Ex-smoker	.	0	.	.	.	0	0	0	0	0	0	0	0	0	0	0	0	0	0	0	.
Reference Workers	3	46.9651	Ex-smoker	.	0	.	.	.	0	0	0	0	0	0	0	0	0	0	0	0	0	0	0	.
Reference Workers	3	28.2957	Ex-smoker	.	0	.	.	.	1	0	0	0	0	0	1	1	1	0	0	0	0	0	0	.
Reference Workers	3	43.833	Ex-smoker	.	0	.	.	.	0	0	0	0	0	0	0	0	0	0	0	0	0	0	0	.
Reference Workers	3	45.232	Non-smoker	.	0	.	.	.	0	0	0	0	0	0	0	0	0	0	0	0	0	0	0	.
Reference Workers	3	62.1383	Ex-smoker	.	0	.	.	.	0	0	0	0	0	0	0	0	0	0	0	0	0	0	0	.
Reference Workers	3	56.1752	Non-smoker	.	0	.	.	.	0	0	0	1	0	0	0	0	0	0	0	0	0	0	0	.
Reference Workers	3	37.9521	Current smoker	.	0	.	.	.	0	0	0	0	0	0	0	0	0	0	0	0	0	0	0	.
Reference Workers	3	41.1882	Ex-smoker	.	0	.	.	.	0	0	0	0	0	0	0	0	0	0	0	0	0	0	0	.
Reference Workers	2	70.9596	Current smoker	.	0	.	.	.	1	0	0	0	1	1	0	1	0	0	0	0	0	0	0	.
Reference Workers	3	45.6591	Ex-smoker	.	0	.	.	.	0	0	0	0	0	0	0	0	0	0	0	0	0	0	0	.
Reference Workers	3	60.6981	Current smoker	.	0	.	.	.	1	0	0	0	0	0	1	1	1	0	0	0	0	0	0	.
Reference Workers	3	19.6468	Non-smoker	.	0	.	.	.	0	0	0	1	0	0	1	0	0	1	0	0	0	0	0	.
Reference Workers	3	61.6893	Non-smoker	.	0	.	.	.	0	0	0	0	0	0	0	0	0	0	0	0	0	0	0	.
Reference Workers	3	45.4866	Ex-smoker	.	0	.	.	.	1	0	0	0	0	0	0	0	0	0	0	0	0	0	0	.
Reference Workers	2	47.039	Non-smoker	.	0	.	.	.	0	0	0	0	0	0	0	0	0	0	0	0	0	0	0	.
Reference Workers	3	24.7858	Current smoker	.	0	.	.	.	0	0	0	0	0	0	0	1	0	0	0	0	0	0	0	.
Reference Workers	3	62.8446	Ex-smoker	.	0	.	.	.	0	0	0	0	0	0	0	0	0	0	0	0	0	0	0	.
Reference Workers	3	48.4682	Non-smoker	.	0	.	.	.	1	0	0	0	0	0	0	0	0	0	0	0	0	0	0	.
Reference Workers	3	18.6037	Non-smoker	.	0	.	.	.	0	0	0	1	0	0	0	0	0	0	0	0	0	0	0	.
Reference Workers	3	64.9391	Ex-smoker	.	0	.	.	.	0	0	0	1	0	0	0	0	0	0	1	0	0	0	0	.
Reference Workers	3	29.5414	Ex-smoker	.	0	.	.	.	1	0	0	1	0	0	1	1	1	1	1	1	0	0	0	.
Reference Workers	3	53.7823	Ex-smoker	.	0	.	.	.	1	0	1	1	1	1	0	0	0	0	0	0	0	0	0	.
Reference Workers	3	64.4244	Non-smoker	.	0	.	.	.	0	0	0	0	0	0	0	0	0	0	0	0	0	0	0	.
Reference Workers	3	61.7878	Current smoker	.	0	.	.	.	1	0	0	0	0	0	0	0	0	0	0	0	0	0	0	.
Reference Workers	3	33.1499	Non-smoker	.	0	.	.	.	1	1	1	1	1	1	0	0	0	0	0	0	0	0	0	.
Reference Workers	1	23.5291	Ex-smoker	.	0	.	.	.	0	0	0	0	0	0	0	0	0	0	0	0	0	0	0	.
Reference Workers	2	31.5428	Current smoker	.	0	.	.	.	0	0	0	0	0	0	0	0	0	0	0	0	0	0	0	.
Reference Workers	3	18.9049	Non-smoker	.	0	.	.	.	0	0	0	0	0	0	0	0	0	0	0	0	0	0	0	.
Reference Workers	3	40.063	Non-smoker	.	0	.	.	.	1	0	1	1	1	1	0	0	0	0	0	0	0	0	0	.
Reference Workers	1	51.7344	Non-smoker	.	0	.	.	.	0	0	0	0	0	0	0	0	0	0	0	0	0	0	0	.
Reference Workers	3	58.538	Ex-smoker	.	0	.	.	.	0	0	0	0	0	0	0	0	0	0	0	0	0	0	0	.
Reference Workers	3	20.0739	Current smoker	.	0	.	.	.	1	1	1	0	0	1	1	0	0	1	0	1	0	0	0	.
Reference Workers	3	17.8261	Current smoker	.	0	.	.	.	1	0	0	1	0	0	0	0	0	0	0	0	0	0	0	.
Reference Workers	3	30.4394	Current smoker	.	0	.	.	.	0	0	0	0	0	0	0	0	0	0	0	0	0	0	0	.
Reference Workers	3	42.4476	Ex-smoker	.	0	.	.	.	0	0	0	0	0	0	0	0	0	0	0	0	0	0	0	.
Reference Workers	3	33.9192	Ex-smoker	.	0	.	.	.	1	1	1	1	1	1	0	0	0	0	0	0	0	0	0	.
Reference Workers	3	52.7228	Non-smoker	.	0	.	.	.	0	0	0	0	0	0	1	1	1	0	0	0	0	0	0	.
Reference Workers	3	64.3422	Ex-smoker	.	0	.	.	.	0	0	0	0	0	0	0	0	0	0	1	0	0	0	0	.
Reference Workers	2	54.4778	Non-smoker	.	0	.	.	.	0	0	0	0	0	0	1	1	1	0	0	0	0	0	0	.
Reference Workers	3	67.1622	Non-smoker	.	0	.	.	.	1	0	0	0	0	0	0	0	0	0	1	0	0	0	0	.
Reference Workers	3	34.5106	Non-smoker	.	0	.	.	.	1	1	1	1	1	1	0	0	0	0	0	0	0	0	0	.
Reference Workers	3	29.6564	Non-smoker	.	0	.	.	.	1	0	0	0	0	0	0	0	0	0	0	0	0	0	0	.
Reference Workers	3	20.3806	Non-smoker	.	0	.	.	.	1	0	0	1	0	0	0	0	0	0	0	0	0	0	0	.
Reference Workers	3	45.4127	Non-smoker	.	0	.	.	.	0	0	0	1	0	0	0	0	0	0	0	0	0	0	0	.
Reference Workers	3	18.3682	Non-smoker	.	0	.	.	.	0	0	0	0	0	0	0	0	0	0	0	0	0	0	0	.
Reference Workers	2	40.8624	Current smoker	.	0	.	.	.	0	0	0	0	0	0	0	0	0	0	0	0	0	0	0	.
Reference Workers	2	30.9049	Current smoker	.	0	.	.	.	0	0	0	0	0	0	0	0	0	0	0	0	0	0	0	.
Reference Workers	3	20.0192	Current smoker	.	0	.	.	.	0	0	0	0	0	0	0	0	0	0	0	0	0	0	0	.
Reference Workers	3	52.0849	Ex-smoker	.	0	.	.	.	0	0	0	1	0	0	0	0	0	0	0	0	0	0	0	.
Reference Workers	2	42.1848	Non-smoker	.	0	.	.	.	0	0	0	0	0	0	0	0	0	0	0	0	0	0	0	.
Reference Workers	3	36.5147	Ex-smoker	.	0	.	.	.	0	0	0	0	0	0	0	0	0	0	0	0	0	0	0	.
Reference Workers	3	57.7796	Non-smoker	.	0	.	.	.	0	0	0	0	0	0	1	0	0	1	0	0	0	0	0	.
Reference Workers	1	45.692	Current smoker	.	0	.	.	.	1	1	1	1	1	1	1	1	1	1	1	1	0	0	0	.
Reference Workers	3	20.8788	Current smoker	.	0	.	.	.	0	0	0	0	0	0	0	0	0	0	0	0	0	0	0	.
Reference Workers	3	22.4312	Non-smoker	.	0	.	.	.	0	0	0	0	0	0	0	0	0	0	0	0	0	0	0	.
Reference Workers	3	30.6694	Non-smoker	.	0	.	.	.	0	0	0	0	0	0	0	0	0	0	0	0	0	0	0	.
Reference Workers	1	44.5832	Non-smoker	.	0	.	.	.	0	0	0	0	0	0	0	0	0	0	0	0	0	0	0	.
Reference Workers	3	40.6051	Non-smoker	.	0	.	.	.	0	0	0	0	0	0	0	0	0	0	0	0	0	0	0	.
Reference Workers	3	47.3785	Non-smoker	.	0	.	.	.	0	0	0	0	0	0	0	0	0	0	0	0	0	0	0	.
Reference Workers	3	21.295	Current smoker	.	0	.	.	.	1	0	0	0	0	0	0	0	0	0	0	0	0	0	0	.
Reference Workers	1	35.4168	Current smoker	.	0	.	.	.	0	0	0	0	0	0	1	1	1	0	0	0	0	0	0	.
Reference Workers	2	42.1109	Non-smoker	.	0	.	.	.	0	0	0	0	0	0	0	0	0	0	0	0	0	0	0	.
Reference Workers	3	36.2793	Ex-smoker	.	0	.	.	.	0	0	0	0	0	0	0	0	0	0	0	0	0	0	0	.
Reference Workers	3	30.4394	Current smoker	.	0	.	.	.	1	0	0	0	0	0	1	0	1	0	0	0	0	0	0	.
Reference Workers	3	69.3881	Current smoker	.	0	.	.	.	0	0	0	0	0	0	0	0	0	0	0	0	0	0	0	.
Reference Workers	3	28.0931	Non-smoker	.	0	.	.	.	0	0	0	1	0	0	1	0	1	0	0	0	0	0	0	.
Reference Workers	2	55.7016	Non-smoker	.	0	.	.	.	0	0	0	0	0	0	0	1	0	0	0	0	0	0	0	.
Reference Workers	3	29.3251	Ex-smoker	.	0	.	.	.	0	0	0	0	0	0	0	0	0	0	0	0	0	0	0	.
Reference Workers	3	36.4244	Ex-smoker	.	0	.	.	.	1	0	0	0	0	0	0	0	0	0	0	0	0	0	0	.
Reference Workers	3	67.8193	Current smoker	.	0	.	.	.	0	0	0	0	0	0	0	0	0	0	0	0	0	0	0	.
Reference Workers	1	23.4168	Current smoker	.	0	.	.	.	1	1	0	0	0	1	1	0	0	1	0	0	0	0	0	.
Reference Workers	3	68.9692	Ex-smoker	.	0	.	.	.	1	0	0	1	0	0	0	0	0	0	0	0	0	0	0	.
Reference Workers	3	41.922	Current smoker	.	0	.	.	.	0	0	0	0	0	0	1	0	1	0	0	0	0	0	0	.
Reference Workers	1	46.3381	Ex-smoker	.	0	.	.	.	0	0	0	1	0	0	0	0	0	0	0	0	0	0	0	.
Reference Workers	3	43.3265	Ex-smoker	.	0	.	.	.	0	0	0	0	0	0	0	0	0	0	0	0	0	0	0	.
Reference Workers	3	36.3285	Current smoker	.	0	.	.	.	0	0	0	0	0	0	1	1	1	0	0	0	0	0	0	.
Reference Workers	3	64.3231	Non-smoker	.	0	.	.	.	1	0	0	0	0	0	0	0	0	0	0	0	0	0	0	.
Reference Workers	3	38.9596	Ex-smoker	.	0	.	.	.	1	0	1	1	1	1	0	0	0	0	0	0	0	0	0	.
Reference Workers	3	33.8672	Non-smoker	.	0	.	.	.	0	0	0	0	0	0	0	0	0	0	0	0	0	0	0	.
Reference Workers	3	44.2108	Non-smoker	.	0	.	.	.	1	0	0	1	1	1	0	0	0	0	0	0	0	0	0	.
Reference Workers	3	41.2539	Current smoker	.	0	.	.	.	1	1	1	1	1	1	1	1	1	0	0	0	0	0	0	.
Reference Workers	3	42.5927	Non-smoker	.	0	.	.	.	1	0	0	0	0	0	0	0	0	0	0	0	0	0	0	.
Reference Workers	3	60.7967	Current smoker	.	0	.	.	.	1	0	0	0	0	0	1	0	1	0	0	0	0	0	0	.
Reference Workers	3	51.3703	Ex-smoker	.	0	.	.	.	0	0	0	0	0	0	0	0	0	0	0	0	0	0	0	.
Reference Workers	3	42.4695	Ex-smoker	.	0	.	.	.	0	0	0	0	0	0	0	0	0	0	0	0	0	0	0	.
Reference Workers	1	18.7515	Current smoker	.	0	.	.	.	0	0	0	1	0	0	1	1	1	0	0	0	0	0	0	.
Reference Workers	3	67.9206	Current smoker	.	0	.	.	.	0	0	0	0	0	0	0	0	0	0	1	0	0	0	0	.
Reference Workers	2	20.46	Current smoker	.	0	.	.	.	1	0	0	0	0	0	1	0	0	1	1	0	0	0	0	.
Reference Workers	3	59.4086	Ex-smoker	.	0	.	.	.	0	0	0	0	0	0	0	0	0	0	0	0	0	0	0	.
Reference Workers	3	44.3669	Non-smoker	.	0	.	.	.	0	0	0	0	0	0	0	0	0	0	0	0	0	0	0	.
Reference Workers	3	18.3463	Non-smoker	.	0	.	.	.	0	0	0	0	0	0	0	0	0	0	0	0	0	0	0	.
Reference Workers	3	63.0116	Non-smoker	.	0	.	.	.	0	0	0	0	0	0	0	0	0	0	0	0	0	0	0	.
Reference Workers	3	45.7057	Non-smoker	.	0	.	.	.	0	0	0	0	0	0	0	0	0	0	0	0	0	0	0	.
Reference Workers	3	18.7707	Non-smoker	.	0	.	.	.	1	0	0	1	0	0	0	0	0	0	0	0	0	0	0	.
Reference Workers	3	37.0404	Current smoker	.	0	.	.	.	1	0	0	0	0	0	0	0	0	0	0	0	0	0	0	.
Reference Workers	3	23.2553	Ex-smoker	.	0	.	.	.	0	0	0	0	0	0	1	0	0	0	1	0	0	0	0	.
Reference Workers	3	65.4401	Ex-smoker	.	0	.	.	.	0	0	0	0	0	0	0	0	0	0	0	0	0	0	0	.
Reference Workers	3	47.0363	Non-smoker	.	0	.	.	.	0	0	0	0	0	0	0	0	0	0	0	0	0	0	0	.
Reference Workers	3	63.2608	Non-smoker	.	0	.	.	.	0	0	0	0	0	0	0	0	0	0	0	0	0	0	0	.
Reference Workers	2	57.4702	Ex-smoker	.	0	.	.	.	1	0	0	0	0	0	0	0	0	0	0	0	0	0	0	.
Reference Workers	2	23.8494	Current smoker	.	0	.	.	.	1	0	0	0	0	0	1	0	0	1	0	0	0	0	0	.
Reference Workers	3	50.2341	Non-smoker	.	0	.	.	.	0	0	0	0	0	0	0	0	0	0	0	0	0	0	0	.
Reference Workers	3	26.5736	Non-smoker	.	0	.	.	.	0	0	0	0	0	0	0	0	0	0	0	0	0	0	0	.
Reference Workers	3	54.8008	Current smoker	.	0	.	.	.	0	0	0	0	0	0	1	0	0	0	0	0	0	0	0	.
Reference Workers	3	45.3881	Non-smoker	.	0	.	.	.	0	0	0	0	0	0	0	0	0	0	0	0	0	0	0	.
Reference Workers	3	39.6249	Current smoker	.	0	.	.	.	1	0	1	0	0	1	1	0	1	0	0	0	0	0	0	.
Reference Workers	3	24.5202	Current smoker	.	0	.	.	.	0	0	0	0	0	0	0	0	0	0	0	0	0	0	0	.
Reference Workers	3	25.3388	Current smoker	.	0	.	.	.	0	0	0	0	0	0	0	0	0	0	0	0	0	0	0	.
Reference Workers	2	45.1554	Non-smoker	.	0	.	.	.	1	0	0	0	0	0	1	0	1	1	0	0	0	0	0	.
Reference Workers	3	70.7269	Non-smoker	.	0	.	.	.	0	0	0	0	0	0	1	1	1	0	0	0	0	0	0	.
Reference Workers	1	25.076	Current smoker	.	0	.	.	.	1	0	0	0	0	0	1	0	1	1	0	1	0	0	0	.
Reference Workers	3	24.7036	Non-smoker	.	0	.	.	.	0	0	0	0	0	0	0	0	0	0	0	0	0	0	0	.
Reference Workers	3	22.0069	Current smoker	.	0	.	.	.	1	0	1	1	0	1	1	1	1	1	1	1	0	0	0	.
Reference Workers	1	52.8487	Ex-smoker	.	0	.	.	.	1	0	0	1	0	0	0	0	0	0	0	0	0	0	0	.
Reference Workers	2	38.8994	Non-smoker	.	0	.	.	.	0	0	0	0	0	0	0	0	0	0	0	0	0	0	0	.
Reference Workers	1	24.2272	Non-smoker	.	0	.	.	.	0	0	0	0	0	0	0	0	0	0	0	0	0	0	0	.
Reference Workers	2	44.6598	Current smoker	.	0	.	.	.	0	0	0	0	0	0	0	0	0	0	0	0	0	0	0	.
Reference Workers	3	19.8686	Current smoker	.	0	.	.	.	0	0	0	0	0	0	0	0	0	0	0	0	0	0	0	.
Reference Workers	3	41.5825	Current smoker	.	0	.	.	.	1	1	0	1	0	1	1	1	0	1	1	1	0	0	0	.
Reference Workers	3	33.7194	Current smoker	.	0	.	.	.	1	0	0	0	0	0	0	0	0	0	0	0	0	0	0	.
Reference Workers	3	55.1759	Ex-smoker	.	0	.	.	.	0	0	0	0	0	0	0	0	0	0	0	0	0	0	0	.
Reference Workers	3	62.0534	Non-smoker	.	0	.	.	.	0	0	0	0	0	0	0	0	0	0	0	0	0	0	0	.
Reference Workers	3	55.1157	Non-smoker	.	0	.	.	.	0	0	0	0	0	0	0	0	0	0	0	0	0	0	0	.
Reference Workers	1	20.2683	Current smoker	.	0	.	.	.	1	0	0	1	0	0	0	0	0	0	0	0	0	0	0	.
Reference Workers	3	58.0999	Current smoker	.	0	.	.	.	1	0	0	0	0	0	1	1	0	1	1	0	0	0	0	.
Reference Workers	3	20.5941	Non-smoker	.	0	.	.	.	0	0	0	1	0	0	0	1	0	0	0	0	0	0	0	.
Reference Workers	3	38.4038	Non-smoker	.	0	.	.	.	1	1	0	1	0	1	0	0	0	0	1	0	0	0	0	.
Reference Workers	3	21.7029	Non-smoker	.	0	.	.	.	0	0	0	1	0	0	0	0	0	0	0	0	0	0	0	.
Reference Workers	3	28.512	Non-smoker	.	0	.	.	.	0	0	0	0	0	0	0	0	0	0	0	0	0	0	0	.
Reference Workers	1	50.1355	Current smoker	.	0	.	.	.	0	0	0	0	0	0	0	0	0	0	0	0	0	0	0	.
Reference Workers	3	57.3333	Non-smoker	.	0	.	.	.	1	0	0	0	0	0	0	0	0	0	0	0	0	0	0	.
Reference Workers	3	18.1383	Non-smoker	.	0	.	.	.	0	0	0	0	0	0	0	0	0	0	0	0	0	0	0	.
Reference Workers	.	25.5852	Current smoker	.	0	.	.	.	1	0	0	0	0	0	1	1	1	0	0	0	0	0	0	.
Reference Workers	2	55.5346	Current smoker	.	0	.	.	.	0	0	0	0	0	0	0	0	0	0	0	0	0	0	0	.
Reference Workers	3	37.8535	Current smoker	.	0	.	.	.	1	0	0	0	0	0	1	1	0	1	1	0	0	0	0	.
Reference Workers	3	18.935	Non-smoker	.	0	.	.	.	0	0	0	0	0	0	0	0	0	0	0	0	0	0	0	.
Reference Workers	2	21.7741	Current smoker	.	0	.	.	.	1	0	0	1	0	0	0	0	0	0	0	0	0	0	0	.
construction	3	24	Non-smoker	2.3	1	1	1	1	0	0	0	1	0	0	0	0	0	0	0	0	1	1	1	1
construction	3	25	Non-smoker	6.5	5	1	1	1	0	0	0	0	0	0	0	0	0	0	0	0	1			1
construction	3	27	Non-smoker	2.4	4	2	2	1	0	0	0	0	0	0	0	0	0	0	0	0	1	1	1	2
construction	3	26	Non-smoker	4.4	5	2	2	0	0	0	0	0	0	0	0	0	0	0	0	0	1			2
construction	1	37	Ex-smoker	7.8	1	1	1	0	0	0	0	0	0	0	0	1	0	0	1	0	1	1	1	1
construction	3	34	Non-smoker	3.4	5	2	2	1	0	0	0	0	0	0	0	0	0	0	0	0	1			2
construction	2	34	Ex-smoker	3.8	1	0	1	1	0	0	0	0	0	0	0	0	0	0	0	0	1	1	1	1
construction	2	25	Non-smoker	0.7	1	0	0	1	0	0	0	0	0	0	0	0	0	0	0	0	1	1	1	0
construction	3	52	Non-smoker	3	1	0	0	0	0	0	0	1	0	0	0	0	0	0	0	0	1	1	1	0
construction	3	22	Current smoker	3	5	2	1	0	0	0	0	0	0	0	1	0	0	1	1	1	1			1
construction	3	50	Current smoker	6	4	2	2	1	0	0	0	0	0	0	0	0	0	0	0	0	1	1	1	2
construction	3	21	Non-smoker	3.5	1	1	1	0	1	1	0	1	1	1	0	0	0	0	0	0	1	1	1	1
construction	3	27	Ex-smoker	6.7	1	2	2	2	0	0	0	0	0	0	1	1	1	0	0	0	1	1	1	2
construction	3	29	Current smoker	8.5	1	2	1	1	0	0	0	0	0	0	0	0	0	0	0	0	1	1	1	1
construction	3	41	Ex-smoker	3	5	2	2	0	0	0	0	1	0	0	0	0	0	0	0	0	1			2
construction	2	23	Current smoker	1.1	2	1	1	2	0	0	0	0	0	0	0	0	0	1	0	0	1	1	1	1
construction	1	24	Non-smoker	7.5	1	1	1	0	0	0	0	1	0	0	0	0	0	0	0	0	1	1	1	1
construction	2	25	Non-smoker	5.4	1	1	0	0	1	0	0	0	0	0	0	0	0	0	0	0	1	1	1	1
construction	3	56	Current smoker	7.1	5	0	0	1	0	0	0	0	0	0	1	0	1	1	1	1	1			0
construction	2	21	Non-smoker	2.4	2	2	2	2	0	0	0	0	0	0	0	0	0	0	0	0	1	1	1	2
construction	1	18	Ex-smoker	0.5	2	0	0	1	0	0	0	0	0	0	0	0	0	0	0	0	1	1	1	0
construction	1	21	Non-smoker	3.7	3	1	1	1	1	0	0	0	0	0	0	0	0	0	0	0	1	1	1	1
construction	2	32	Current smoker	8	2	1	1	1	1	0	0	0	0	0	0	0	0	1	0	0	1	1	1	1
construction	2	30	Current smoker	2.2	1	1	0	1	0	0	0	0	0	0	0	0	0	0	0	0	1	1	1	1
construction	1	18	Non-smoker	1.6	2	0	0	0	1	1	0	1	1	1	0	0	0	0	0	0	1	1	1	0
construction	3	49	Non-smoker	2	5	0	0	1	1	1	0	1	1	1	1	1	1	1	1	1	1			0
construction	3	42	Current smoker	2.2	4	1	0	1	0	0	0	0	0	0	1	0	1	1	1	1	1	1	1	1
construction	3	20	Current smoker	5.3	1	2	2	2	1	0	0	1	0	0	0	0	0	0	0	0	1	1	1	2
construction	3	19	Non-smoker	1.1	2	0	0	0	0	0	0	0	0	0	0	0	0	0	0	0	1	1	1	0
construction	3	22	Current smoker	2.3	1	0	0	0	0	0	0	0	0	0	0	0	0	0	0	0	1	1	1	0
construction	1	17	Current smoker	2	5	2	2	1	0	0	0	0	0	0	0	0	0	0	0	0	1			2
construction	3	25	Non-smoker	7.4	1	1	2	0	1	0	0	1	1	1	0	0	0	0	0	0	1	1	1	1
construction	2	22	Current smoker	5.4	4	0	0	0	1	0	0	0	0	0	1	1	1	0	0	0	1	1	1	0
construction	1	20	Non-smoker	0.9	2	2	2	0	1	1	1	1	1	1	1	1	1	0	0	0	1	1	1	2
construction	1	19	Current smoker	3.1	2	0	0	0	0	0	0	0	0	0	0	0	0	0	0	0	1	1	1	0
construction	3	24	Non-smoker	6	5	2	2	0	0	0	0	0	0	0	0	0	0	0	0	0	1			2
construction	3	25	Non-smoker	9.8	1	2	1	1	0	0	0	0	0	0	0	0	0	0	0	0	1	1	1	1
construction	1	18	Current smoker	0.4	2	0	0	2	0	0	0	0	0	0	0	0	0	0	0	0	1	1	1	0
construction	3	24	Current smoker	2.9	4	1	1	0	1	0	0	1	0	0	0	0	0	0	0	0	1	1	1	1
construction	1	19	Non-smoker	1.7	1	0	1	0	0	0	0	0	0	0	0	0	0	0	0	0	1	1	1	1
construction	1	18	Current smoker	1.8	1	1	2	1	0	0	0	1	0	0	0	0	0	0	0	0	1	1	1	1
construction	1	24	Non-smoker	4	3	1	1	1	1	0	0	0	0	0	0	0	0	0	0	0	1	1	1	1
construction	3	25	Current smoker	6.3	4	1	2	1	0	0	0	0	0	0	0	0	0	0	0	0	1	1	1	1
construction	1	20	Non-smoker	1.2	2	1	2	0	0	0	0	1	0	0		0	0	0	0	0	1	1	1	1
construction	3	24	Non-smoker	7.2	5	0	0	0	0	0	0	0	0	0	0	1	0	0	1	0	1			0
construction	3	37	Non-smoker	8.8	1	1	1	0	0	0	0	0	0	0	0	0	0	0	0	0	1	1	1	1
construction	3	22	Current smoker	4.5	3	2	1	0	1	0	0	1	1	1	1	0	1	0	1	0	1	1	1	1
construction	2	24	Non-smoker	4.3	3	2	2	0	0	0	0	0	0	0	0	0	0	0	0	0	1	1	1	2
construction	3	62	Non-smoker	6.8	1	0	1	1	0	0	0	0	0	0	0	1	0	0	1	0	1	1	1	1
construction	2	19	Non-smoker	1	2	1	1	1	0	0	0	0	0	0	0	0	0	0	0	0	1	1	1	1
construction	1	20	Non-smoker	2.4	1	0	0	0	1	0	0	0	0	0	0	0	0	0	0	0	1	1	1	0
construction	2	20	Non-smoker	0.1	2	0	0	1	0	0	0	0	0	0	0	0	0	0	0	0	1	1	1	0
construction	1	22	Ex-smoker	1.1	2	1	1	0	0	0	0	0	0	0	0	0	0	0	0	0	1	1	1	1
construction	1	18	Non-smoker	0.6	2	2	2	2	1	1	1	1	1	1	1	1	1	1	1	1	1	1	1	2
construction	3	47	Current smoker	7.2	1	1	2	0	1	1	0	1	0	1	1	0	1	0	0	0	1	1	1	1
construction	3	37	Non-smoker	6.4	1	1	0	0	0	0	0	0	0	0	0	0	0	1	1	1	1	1	1	1
construction	3	42	Current smoker	4.9	4	1	1	0	0	0	0	0	0	0	1	1	0	0	1	0	1	1	1	1
construction	1	38	Current smoker	6	1	0	1	0	0	0	0	1	0	0	0	0	0	0	0	0	1	1	1	1
construction	1	39	Ex-smoker	9.6	1	1	2	0	0	0	0	0	0	0	0	0	0	0	0	0	1	1	1	1
construction	3	29	Current smoker	7.2	5	1	1	1	1	1	0	1	1	1	0	0	0	0	0	0	1			1
construction	1	27	Current smoker	6.6	1	1	1	1	1	1	0	1	0	1	0	0	0	0	0	0	1	1	1	1
construction	1	23	Non-smoker	6.4	2	0	0	2	0	0	0	0	0	0	0	0	0	0	0	0	1	1	1	0
construction	3	20	Non-smoker	2.2	1	0	0	1	0	0	0	1	0	0	0	0	0	0	0	0	1	1	1	0
construction	3	38	Non-smoker	0.6	1	0	0	2	0	0	0	0	0	0	0	1	0	0	0	0	1	1	1	0
construction	3	31	Ex-smoker	5	5	0	0	0	0	0	0	0	0	0	0	0	0	0	0	0	1			0
construction	3	37	Non-smoker	9.4	4	0	0	1	0	0	0	0	0	0	0	1	0	0	1	0	1	1	1	0
construction	2	22	Non-smoker	3.3	1	1	1	1	1	0	0	0	0	0	1	0	0	0	0	0	1	1	1	1
construction	3	25	Current smoker	5.5	1	0	1	0	0	0	0	1	0	0	0	0	0	0	0	0	1	1	1	1
construction	2	20	Ex-smoker	2.3	1	0	0	1	0	0	0	0	0	0	0	0	0	0	0	0	1	1	1	0
construction	3	17	Non-smoker	1.1	3	2	1	1	0	0	0	0	0	0	0	0	0	0	0	0	1	1	1	1
construction	3	25	Non-smoker	4.8	4	1	1	1	0	0	0	0	0	0	0	0	0	0	0	0	1	1	1	1
construction	1	28	Ex-smoker	1.1	2	0	0	0	0	0	0	0	0	0	0	0	0	0	0	0	1	1	1	0
construction	3	26	Non-smoker	7.8	1	1	1	1	0	0	0	1	0	0	0	0	0	0	0	0	1	1	1	1
construction	3	26	Current smoker	5.5	5	2	1	1	0	0	0	0	0	0	0	0	0	0	0	0	1			1
construction	1	24	Current smoker	6.5	1	0	0	0	0	0	0	1	0	0	0	0	0	0	0	0	1	1	1	0
construction	1	21	Non-smoker	0.2	1	0	0	1	0	0	0	0	0	0	0	0	0	0	0	0	1	1	1	0
construction	3	18	Current smoker	3.3	3	0	1	0	0	0	0	0	0	0	0	0	0	0	0	0	1	1	1	1
construction	3	23	Current smoker	0.6	5	2	1	1	1	0	0	1	0	0	1	1	1	1	1	1	1			1
construction	3	20	Non-smoker	4.3	1	1	1	1	1	0	0	1	0	0	0	0	0	0	0	0	1	1	1	1
construction	3	26	Current smoker	5.4	1	1	1	0	1	0	0	1	0	0	1	0	0	1	0	0	1	1	1	1
construction	1	28	Non-smoker	2.4	5	2	1	0	0	0	0	1	1	1	0	0	0	0	0	0	1			1
construction	3	29	Non-smoker	1	2	1	1	0	0	0	0	0	0	0	0	0	0	0	0	0	1	1	1	1
construction	3	21	Current smoker	0.4	5	2	1	1	1	0	1	1	1	1	0	0	0	0	0	0	1			1
construction	3	64	Non-smoker	2.7	2	2	2	2	0	0	0	0	0	0	0	0	0	0	0	0	1	1	1	2
construction	3	25	Non-smoker	0.3	2	0	0	0	0	0	0	0	0	0		0	0	0	0	0	1	1	1	0
construction	1	24	Non-smoker	6.5	2	0	0	2	1	0	0	1	0	0	0	0	0	0	0	0	1	1	1	0
construction	3	57	Non-smoker	6.4	5	2	2	2	0	0	0	0	0	0	0	0	0	0	0	0	1			2
construction	1	55	Non-smoker	0.8	5	2	2	2	1	0	0	0	0	0	0	0	0	0	0	0	1			2
construction	2	59	Non-smoker	9.9	5	2	2	2	0	0	0	0	0	0	0	0	0	0	0	0	1			2
construction	3	53	Non-smoker	0.3	5	2	2	2	0	0	0	0	0	0	0	0	0	0	0	0	1			2
construction	1	31	Ex-smoker	7.4	3	1	2	1	0	0	0	0	0	0	0	0	0	0	0	0	1	1	1	1
construction	3	33	Current smoker	2.7	5	1	1	0	0	0	0	0	0	0	0	0	0	1	1	1	1			1
construction	1	30	Current smoker	6.2	2	2	2	2	0	0	0	0	0	0	0	0	0	0	0	0	1	1	1	2
construction	1	20	Non-smoker	0.8	1	1	0	0	0	0	0	0	0	0	0	0	0	0	0	0	1	1	1	1
construction	1	19	Current smoker	2.4	2	2	2	2	0	0	0	0	0	0	0	0	0	0	0	0	1	1	1	2
construction	3	23	Non-smoker	6.1	5	0	1	0	0	0	0	0	0	0	0	0	0	0	0	0	1			1
construction	1	31	Current smoker	1	2	1	1	0	0	0	0	0	0	0	0	0	0	0	0	0	1	1	1	1
construction	1	23	Non-smoker	3.4	2	2	2	2	1	0	1	1	1	1	0	1	0	0	1	0	1	1	1	2
construction	2	22	Current smoker	0.8	1	0	0	0	1	0	0	1	0	0	1	1	1	1	1	1	1	1	1	0
construction	3	37	Ex-smoker	16.8	5	2	1	1	1	0	0	1	1	1	0	0	0	0	0	0	2			1
construction	1	29	Ex-smoker	12.4	1	0	0	0	0	0	0	0	0	0	0	0	0	0	0	0	2	1	2	0
construction	2	45	Current smoker	14.9	5	2	2	2	1	0	0	0	0	0	1	1	1	1	1	1	2			2
construction	3	27	Current smoker	10.5	1	2	1	1	0	0	0	0	0	0	0	0	0	0	0	0	2	1	2	1
construction	3	49	Ex-smoker	26.9	2	0	0	0	1	1	0	0	0	1	0		0	1	0	1	3	1	3	0
construction	3	42	Ex-smoker	27	5	1	2	0	0	0	0	0	0	0	0	0	0	0	0	0	3			1
construction	3	61	Non-smoker	22.8	3	0	1	1	0	0	0	0	0	0	0	0	0	0	0	0	3	1	3	1
construction	3	49	Non-smoker	38.2	1	1	1	1	0	0	0	0	0	0	0	0	0	0	1	0	3	1	3	1
construction	3	49	Current smoker	33.6	2	0	0	2	0	0	0	0	0	0	1	0	1	1	1	0	3	1	3	0
construction	3	46	Non-smoker	23.4	5	2	2	0	0	0	0	0	0	0	0	0	0	0	0	0	3			2
construction	2	49	Non-smoker	23.3	3	1	1	0	0	0	0	0	0	0	0	0	0	0	0	0	3	1	3	1
construction	3	64	Current smoker	48.4	1	1	1	0	0	0	0	0	0	0	0	0	0	0	0	0	3	1	3	1
construction	1	37	Current smoker	13	2	0	0	0	0	0	0	0	0	0	0	0	0	1	1	1	2	1	2	0
construction	3	43	Ex-smoker	25.4	5	2	2	2	0	0	0	0	0	0	0	0	0	0	0	0	3			2
construction	3	51	Ex-smoker	33.4	4	2	2	0	0	0	0	0	0	0	0	0	0	0	0	0	3	1	3	2
construction	3	36	Current smoker	16	4	1	0	1	1	0	0	0	0	0	0	0	0	0	0	0	2	1	2	1
construction	3	21	Non-smoker	19	1	2	2	0	1	0	0	1	0	0	0	0	0	0	0	0	2	1	2	2
construction	1	34	Ex-smoker	10.6	1	0	0	1	0	0	0	0	0	0	0	0	0	1	0	0	2	1	2	0
construction	3	58	Ex-smoker	26.1	4	0	0	0	0	0	0	0	0	0	0	0	0	0	0	0	3	1	3	0
construction	1	34	Non-smoker	18.4	2	2	2	2	1	0	0	0	0	0	1	1	1	1	1	1	2	1	2	2
construction	3	45	Non-smoker	22.1	5	2	2	0	1	0	0	0	0	0	1	0	0	0	0	0	3			2
construction	1	42	Current smoker	23.4	4	0	0	0	0	0	0	0	0	0	0	0	0	0	0	0	3	1	3	0
construction	3	40	Current smoker	22.9	4	0	0	0	1	0	0	1	0	0	1	1	1	1	1	1	3	1	3	0
construction	3	47	Ex-smoker	28.8	1	0	0	0	0	0	0	0	0	0	0	0	0	0	0	0	3	1	3	0
construction	3	48	Current smoker	33.3	1	0	0	0	0	0	0	0	0	0	0	0	0	0	0	0	3	1	3	0
construction	1	36	Ex-smoker	14.8	1	1	0	1	0	0	0	0	0	0	0	0	0	0	0	0	2	1	2	1
construction	3	53	Ex-smoker	19.5	3	1	1	1	0	0	0	0	0	0	0	0	0	0	0	0	2	1	2	1
construction	3	57	Ex-smoker	38.1	5	2	2	0	0	0	0	0	0	0	0	0	0	0	0	0	3			2
construction	1	55	Ex-smoker	34.4	1	1	1	1	0	0	0	0	0	0	0	0	0	0	0	0	3	1	3	1
construction	3	57	Ex-smoker	41.4	1	1	0	0	0	0	0	0	0	0	0	0	0	0	0	0	3	1	3	1
construction	3	45	Current smoker	28	4	1	1	0	0	0	0	0	0	0	0	0	0	0	0	0	3	1	3	1
construction	1	32	Current smoker	10.4	2	0	0	2	0	0	0	0	0	0	0	1	0	0	1	0	2	1	2	0
construction	2	31	Ex-smoker	13.1	4	0	0	0	0	0	0	0	0	0	0	0	0	0	0	0	2	1	2	0
construction	3	18	Ex-smoker	11.2	4	1	0	1	0	0	0	0	0	0	0	0	0	0	0	0	2	1	2	1
construction	1	46	Current smoker	11.1	5	0	0	1	0	0	0	0	0	0	1	0	1	0	0	0	2			0
construction	1	54	Non-smoker	34.5	1	0	1	1	0	0	0	0	0	0	0	0	0	0	0	0	3	1	3	1
construction	2	37	Ex-smoker	18.8	5	0	0	1	1	0	0	1	0	0	0	0	0	0	0	0	2			0
construction	1	37	Current smoker	11.4	5	1	2	1	0	0	0	0	0	0	1	1	1	1	0	1	2			1
construction	3	39	Non-smoker	18.3	1	1	1	1	0	0	0	0	0	0	0	0	0	0	0	0	2	1	2	1
construction	3	32	Current smoker	13.3	1	0	1	1	1	0	0	0	0	0	1	1	1	1	1	1	2	1	2	1
construction	1	42	Non-smoker	21.3	5	1	1	0	0	0	0	0	0	0	0	0	0	0	0	0	3			1
construction	3	20	Non-smoker	19.9	4	1	1	0	0	0	0	0	0	0	0	0	0	1	1	1	2	1	2	1
construction	3	56	Ex-smoker	37.8	5	1	0	0	0	0	0	0	0	0	1	1	1	1	1	1	3			1
construction	3	47	Ex-smoker	18	1	1	1	0	0	0	0	0	0	0	1	0	1	0	0	0	2	1	2	1
construction	3	53	Ex-smoker	48.4	1	0	0	1	0	0	0	0	0	0	0	0	0	0	0	0	3	1	3	0
construction	3	49	Ex-smoker	31.8	3	1	2	1	0	0	0	0	0	0	0	0	0	0	0	0	3	1	3	1
construction	3	42	Non-smoker	25.8	3	2	2	2	0	0	0	0	0	0	1	1	1	0	0	0	3	1	3	2
construction	2	50	Non-smoker	29	5	1	2	1	0	0	0	0	0	0	0	0	0	0	0	0	3			1
construction	1	46	Non-smoker	15.3	1	1	1	0	0	0	0	0	0	0	0	0	0	0	0	0	2	1	2	1
construction	1	40	Current smoker	24.4	5	2	1	1	0	0	0	0	0	0	0	0	0	0	0	0	3			1
construction	1	58	Current smoker	40.7	5	1	1	0	1	0	0	0	0	0	1	0	1	0	0	0	3			1
construction	1	29	Non-smoker	10.8	2	2	2	2	1	0	1	1	0	1	0	0	0	0	0	0	2	1	2	2
construction	2	45	Non-smoker	12.8	4	2	2	0	0	0	0	0	0	0	1	0	0	0	0	0	2	1	2	2
construction	1	44	Current smoker	27.8	3	1	1	1	0	0	0	0	0	0	0	0	0	0	0	0	3	1	3	1
construction	3	38	Non-smoker	15.2	2	2	2	0	0	0	0	0	0	0	0	0	0	0	0	0	2	1	2	2
construction	2	35	Non-smoker	12.3	1	1	1	0	0	0	0	0	0	0	0	0	0	0	0	0	2	1	2	1
construction	1	28	Non-smoker	10.8	3	1	1	1	0	0	0	0	0	0	0	0	0	0	0	0	2	1	2	1
construction	3	48	Current smoker	42.2	5	0	1	0	0	0	0	0	0	0	1	1	1	0	1	0	3			1
construction	3	56	Current smoker	35.6	1	1	1	1	0	0	0	0	0	0	0	0	0	0	0	0	3	1	3	1
construction	3	30	Current smoker	11.5	1	1	1	0	0	0	0	0	0	0	0	0	0	0	0	0	2	1	2	1
construction	3	39	Current smoker	22.7	3	1	1	1	0	0	0	0	0	0	0	0	0	0	0	0	3	1	3	1
construction	1	44	Ex-smoker	27.1	1	0	0	0	0	0	0	0	0	0	0	0	0	1	0	1	3	1	3	0
construction	1	34	Ex-smoker	10.8	1	1	1	1	1	0	0	1	1	1	1	1	1	1	0	0	2	1	2	1
construction	3	55	Non-smoker	32.5	1	2	1	1	0	0	0	0	0	0	0	0	0	0	0	0	3	1	3	1
construction	3	50	Ex-smoker	19.1	5	0	1	1	1	0	0	0	0	0	0	0	0	0	0	0	2			1
construction	1	50	Non-smoker	30.3	1	1	1	1	0	0	0	0	0	0	0	0	0	0	0	0	3	1	3	1
construction	1	45	Current smoker	28.8	1	1	1	1	1	0	0	0	0	0	1	1	1	1	1	1	3	1	3	1
construction	3	50	Non-smoker	34.8	2	2	1	0	0	0	0	0	0	0	0	0	0	0	0	0	3	1	3	1
construction	3	39	Non-smoker	11.3	1	0	1	1	0	0	0	0	0	0	0	0	0	0	0	0	2	1	2	1
construction	3	36	Current smoker	12	1	0	1	0	1	0	1	1	0	1	1	1	1	1	1	1	2	1	2	1
construction	3	43	Current smoker	25.3	3	1	1	1	0	0	0	0	0	0	1	0	1	1	1	1	3	1	3	1
construction	3	59	Non-smoker	16	3	1	1	1	0	0	0	0	0	0	1	0	0	0	0	0	2	1	2	1
construction	1	46	Current smoker	30.4	2	2	2	1	1	0	0	0	0	0	1	1	1	1	1	0	3	1	3	2
construction	3	54	Current smoker	19	3	1	1	1	1	0	0	0	0	0	1	0	1	1	1	1	2	1	2	1
construction	3	33	Current smoker	12.2	1	0	1	1	0	0	0	1	0	0	0	1	0	0	1	0	2	1	2	1
construction	3	40	Current smoker	16.8	1	1	2	1	0	0	0	0	0	0	1	1	1	0	0	0	2	1	2	1
construction	1	56	Ex-smoker	39	5	2	2	0	0	0	0	0	0	0	0	0	0	0	0	0	3			2
construction	1	40	Ex-smoker	24.9	5	1	1	1	0	0	0	0	0	0	0	0	0	0	0	0	3			1
construction	3	31	Non-smoker	14	3	1	0	1	0	0	0	1	0	0	0	0	0	0	0	0	2	1	2	1
construction	3	27	Current smoker	12.1	5	0	0	0	0	0	0	0	0	0	1	1	1	1	1	1	2			0
construction	3	26	Current smoker	10.1	1	1	0	1	1		0	1	0		0	0	0	1	0	0	2	1	2	1
construction	3	43	Current smoker	23.1	1	1	0	0	0	0	0	0	0	0	1	1	1	0	0	0	3	1	3	1
construction	3	25	Non-smoker	10.8	1	0	1	1	1	0	0	1	0	0	0	1	0	0	1	0	2	1	2	1
construction	3	27	Ex-smoker	13.9	1	1	1	0	0	0	0	0	0	0	0	0	0	0	0	0	2	1	2	1
construction	3	48	Current smoker	23.1	5	2	2	1	1	0	0	1	0	0	1	0	1	1	1	1	3			2
construction	3	37	Current smoker	20	1	1	1	0	0	0	0	1	0	0	1	0	0	1	0	0	3	1	2	1
construction	1	55	Non-smoker	30.3	3	1	0	1	0	0	0	0	0	0	0	0	0	1	0	0	3	1	3	1
construction	3	60	Ex-smoker	42.5	1	1	1	0	0	0	0	0	0	0	0	0	0	0	0	0	3	1	3	1
construction	1	18	Non-smoker	41.1	5	0	0	0	0	0	0	0	0	0	0	0	0	0	0	0	3			0
construction	3	56	Ex-smoker	30.4	1	1	2	0	0	0	0	0	0	0	0	0	0	0	0	0	3	1	3	1
construction	3	35	Non-smoker	17.4	1	1	1	1	0	0	0	1	0	0	0	0	0	0	0	0	2	1	2	1
construction	1	45	Current smoker	25.5	1	1	1	1	0	0	0	0	0	0	1	0	1	1	1	1	3	1	3	1
construction	1	39	Ex-smoker	13.4	2	1	0	0	0	0	0	0	0	0	0	0	0	0	0	0	2	1	2	1
construction	1	46	Current smoker	23.1	5	2	1	0	0	0	0	0	0	0	0	0	0	0	0	0	3			1
construction	1	39	Current smoker	24.4	1	1	1	1	1	0	0	0	0	0	1	0	0	0	1	0	3	1	3	1
construction	3	52	Ex-smoker	17.4	5	2	2	2	1	0	0	1	1	1	1	1	1	1	1	1	2			2
construction	3	64	Non-smoker	42.2	1	1	1	0	1	0	1	1	1	1	0	0	0	1	1	0	3	1	3	1
construction	3	42	Current smoker	22.4	5	0	1	1	1	0	0	0	0	0	1	1	1	0	0	0	3			1
construction	2	43	Non-smoker	24.4	5	0	0	1	0	0	0	0	0	0	0	0	0	0	0	0	3			0
construction	3	38	Ex-smoker	18	1	1	1	0	0	0	0	0	0	0	0	0	0	0	0	0	2	1	2	1
construction	3	37	Ex-smoker	17.4	3	1	0	1	0	0	0	0	0	0	0	0	0	0	0	0	2	1	2	1
construction	1	45	Current smoker	57	1	1	2	1	0	0	0	0	0	0	0	0	0	0	0	0	3	1	3	1
construction	3	55	Non-smoker	34.6	1	1	1	0	0	0	0	0	0	0	0	0	0	0	0	0	3	1	3	1
construction	1	45	Current smoker	26.8	1	0	1	1	0	0	0	0	0	0		0	0	0	0	0	3	1	3	1
construction	3	39	Current smoker	14	4	2	1	1	0	0	0	0	0	0	0	0	0	0	0	0	2	1	2	1
construction	3	56	Non-smoker	34.8	1	0	0	0	0	0	0	0	0	0	0	1	0	0	1	0	3	1	3	0
construction	1	43	Current smoker	27.1	1	1	1	1	1	1	1	1	1	1	0	0	0	0	0	0	3	1	3	1
construction	1	54	Current smoker	10.4	2	1	1	1	1	0	0	1	1	1	0	0	0	0	0	0	2	1	2	1
construction	3	39	Ex-smoker	12.9	2	1	1	2	1	0	0	0	0	0	0	0	0	0	0	0	2	1	2	1

## Sheet: Sheet2
Variable	Description	Values
JTCODEBAS	Job Title code	0=Reference group 1=construction worker
eth	Ethnicity	1=Maori 2=Pacific 3=NZ European/other
age	Age (years)	Continuous range 17-70
currentsmk	smoking status	current, ex- or never smoker
EMPDUR	Sum of employment duration	Continuous, range 0- (construction workers only)
tradenum	individual construction trades	0=reference workers, 1=general builders, 2=scaffolders, 3=carpenters, 4=Plumbers, 4= Miscellaneous (construction) workers
wetcutNA	use of wet-cut dust suppression on tools	0=no, 1=yes, 2=Not applicable
dustextNA	use of on-tool vacuum dust extraction	0=no, 1=yes, 2=Not applicable
RPEuse	Use of Respiratory protective equipment	0=no, 1=yes, 2=Not applicable
wheezewhis12mnths	Wheezing/whistling in chest in past 12 months.	0=no 1=yes
attackSOB12mnths	Woken by shortness of breath in past 12 months	0=no 1=yes
attackasthma12mnths	Attack of asthma in the past 12 months	0=no 1=yes
asthmadiag	Asthma diagnosis	0=no 1=yes
asthmaMEDS	On medication for asthma	0=no 1=yes
ECRHSASTH	ECRHS asthma definition	0=no 1=yes
coughdaily	Cough almost daily for at least part of the year	0=no 1=yes
coughfreqDI	Dry cough at least once a week (vs. at most twice a month)	0=no 1=yes
coughmrethn3mnths2yrs	Cough almost daily for >3 months/yr for >2 years	0=no 1=yes
coughphlegm	Cough with phlegm almost daily for at least part of the year	0=no 1=yes
phlegmfreqDI	Cough with phlegm at least once a week (vs. at most twice a month)	0=no 1=yes
plgmmrethn3mnths2yrs	Cough with phlegm almost daily for >3 months/yr for >2 years	0=no 1=yes
EMPTERTSALL	duration of empoyment tertiles	0=reference group, 1=≤10 years, 2=11-20 years, 3=≥20 years
JTCODEBASEXMISC	Job title code - excluding 'miscellaneous' construction workers	0=Reference group 1=construction worker
emtertsexmisc	duration of empoyment tertiles - excluding 'miscellaneous' construction workers	0=reference group, 1=≤10 years, 2=11-20 years, 3=≥20 years
wetextCOMB	use of wet-cut dust suppression on tools and on-tool vacuum dust extraction combined	0=No to both, 1=yes to either, 2=not applicable
